# Supplementary material for: ﻿Two new combinations of Middletonia (Gesneriaceae) in China
Source: PhytoKeys. 2025 Aug 5;261:33–43. doi: 10.3897/phytokeys.261.151963 (PMC12344438; doi:10.3897/phytokeys.261.151963)
Supplement: XML Treatment for Middletonia changjiangensis [file phytokeys.261.151963-treatment1.xml]

<!DOCTYPE tp:taxon-treatment
  PUBLIC "-//TaxonX//DTD Taxonomic Treatment Publishing DTD v0 20100105//EN" "tax-treatment-NSO.dtd">
<tp:taxon-treatment xmlns:tp="http://www.plazi.org/taxpub"><tp:treatment-meta><kwd-group><label>Taxon classification</label><kwd>
                <named-content content-type="kingdom">Plantae</named-content>
              </kwd><kwd>
                <named-content content-type="order">Lamiales</named-content>
              </kwd><kwd>
                <named-content content-type="family">Gesneriaceae</named-content>
              </kwd></kwd-group><mixed-citation publication-type="journal"><person-group><name><surname>Li</surname><given-names>Qi-Yang</given-names></name><name><surname>Bai</surname><given-names>Xin-Xiang</given-names></name><name><surname>He</surname><given-names>Song-Tao</given-names></name></person-group><article-title>﻿Two new combinations of <italic><tp:taxon-name><tp:taxon-name-part taxon-name-part-type="genus" reg="Middletonia">Middletonia</tp:taxon-name-part></tp:taxon-name></italic> (<tp:taxon-name><tp:taxon-name-part taxon-name-part-type="family">Gesneriaceae</tp:taxon-name-part></tp:taxon-name>) in China</article-title><source>PhytoKeys</source><day>05</day><month>08</month><year>2025</year><volume>261</volume><fpage>33</fpage><lpage>43</lpage><pub-id pub-id-type="doi">10.3897/phytokeys.261.151963</pub-id></mixed-citation></tp:treatment-meta><tp:nomenclature><label>﻿</label><tp:taxon-name>
              <object-id xmlns:xlink="http://www.w3.org/1999/xlink" content-type="arpha" xlink:type="simple">79B6E1E8-C3AC-561A-871D-02695D3C653A</object-id>
              <tp:taxon-name-part taxon-name-part-type="genus" reg="Middletonia">Middletonia</tp:taxon-name-part>
              <tp:taxon-name-part taxon-name-part-type="species" reg="changjiangensis">changjiangensis</tp:taxon-name-part>
              <object-id xmlns:xlink="http://www.w3.org/1999/xlink" content-type="ipni" xlink:type="simple">urn:lsid:ipni.org:names:77366493-1</object-id>
            </tp:taxon-name><tp:taxon-authority>(Xing &amp; Z.X.Li) X.X.Bai</tp:taxon-authority><tp:taxon-status xmlns:xlink="http://www.w3.org/1999/xlink" xlink:type="simple">comb. nov.</tp:taxon-status><xref ref-type="fig" rid="F4">Fig. 4</xref><tp:nomenclature-citation-list><tp:nomenclature-citation><tp:taxon-name>
                  <tp:taxon-name-part taxon-name-part-type="genus" reg="Paraboea"/>
                  <tp:taxon-name-part taxon-name-part-type="species" reg="changjiangensis"/>
                </tp:taxon-name><comment>≡ <tp:taxon-name><tp:taxon-name-part taxon-name-part-type="genus" reg="Paraboea">Paraboea</tp:taxon-name-part><tp:taxon-name-part taxon-name-part-type="species" reg="changjiangensis">changjiangensis</tp:taxon-name-part></tp:taxon-name> Xing &amp; Z.X.Li in <italic>Acta Botanica Yunnanica</italic> 15(2): 121–122, f. 1. 1993. Type: China, Hainan: Changjiang County, Wangxia, 600 m, 25 July 1989, <italic>Z.X.Li &amp; F.W.Xing 5134</italic> (holotype: IBSC!). </comment></tp:nomenclature-citation></tp:nomenclature-citation-list></tp:nomenclature><tp:treatment-sec sec-type="distribution" id="SECID0EM1AE"><title>Distribution and habitat.</title><p>Hainan Province: Changjiang County and Dongfang County. The species grows on calcareous formations at an elevation of 600 m.</p><fig id="F4" position="float" orientation="portrait"><object-id xmlns:xlink="http://www.w3.org/1999/xlink" content-type="doi" xlink:type="simple">10.3897/phytokeys.261.151963.figure4</object-id><object-id xmlns:xlink="http://www.w3.org/1999/xlink" content-type="arpha" xlink:type="simple">C518C711-92AE-587E-95B4-642F3CDDD2CC</object-id><label>Figure 4.</label><caption><p><italic><tp:taxon-name><tp:taxon-name-part taxon-name-part-type="genus" reg="Middletonia">Middletonia</tp:taxon-name-part><tp:taxon-name-part taxon-name-part-type="species" reg="changjiangensis">changjiangensis</tp:taxon-name-part></tp:taxon-name></italic>. A. Habit; B. Plants; C. Petiole and abaxial leaf surfaces; D. Cymes; E–F. Plant with flowering; G. Filaments and anthers (photographed by Xin-Xiang Bai).</p></caption><graphic xmlns:xlink="http://www.w3.org/1999/xlink" xlink:href="phytokeys-261-033_article-151963__-g004.jpg" position="float" orientation="portrait" xlink:type="simple" id="oo_1388358.jpg"><uri content-type="original_file" xlink:type="simple">https://binary.pensoft.net/fig/1388358</uri></graphic></fig></tp:treatment-sec><tp:treatment-sec sec-type="Vernacular name" id="SECID0EJ2AE"><title>Vernacular name.</title><p>Chāng Jiāng Fěn Máo Jù Tái (Chinese pronunciation); 昌江粉毛苣苔 (Chinese name).</p></tp:treatment-sec><tp:treatment-sec sec-type="material" id="SECID0EO2AE"><title>Representative specimens examined.</title><p><bold>China. Hainan Province</bold>: • Changjiang County, 25 Jun 1975, <italic>Guoyuan Fu 264</italic> (IBSC); • Changjiang County, 5 May 1988, <italic>Zexian Li et al.4167</italic> (IBSC).</p></tp:treatment-sec></tp:taxon-treatment>
