# Supplementary material for: ﻿Two new combinations of Middletonia (Gesneriaceae) in China
Source: PhytoKeys. 2025 Aug 5;261:33–43. doi: 10.3897/phytokeys.261.151963 (PMC12344438; doi:10.3897/phytokeys.261.151963)
Supplement: XML Treatment for Middletonia hainanensis [file phytokeys.261.151963-treatment2.xml]

<!DOCTYPE tp:taxon-treatment
  PUBLIC "-//TaxonX//DTD Taxonomic Treatment Publishing DTD v0 20100105//EN" "tax-treatment-NSO.dtd">
<tp:taxon-treatment xmlns:tp="http://www.plazi.org/taxpub"><tp:treatment-meta><kwd-group><label>Taxon classification</label><kwd>
                <named-content content-type="kingdom">Plantae</named-content>
              </kwd><kwd>
                <named-content content-type="order">Lamiales</named-content>
              </kwd><kwd>
                <named-content content-type="family">Gesneriaceae</named-content>
              </kwd></kwd-group><mixed-citation publication-type="journal"><person-group><name><surname>Li</surname><given-names>Qi-Yang</given-names></name><name><surname>Bai</surname><given-names>Xin-Xiang</given-names></name><name><surname>He</surname><given-names>Song-Tao</given-names></name></person-group><article-title>﻿Two new combinations of <italic><tp:taxon-name><tp:taxon-name-part taxon-name-part-type="genus" reg="Middletonia">Middletonia</tp:taxon-name-part></tp:taxon-name></italic> (<tp:taxon-name><tp:taxon-name-part taxon-name-part-type="family">Gesneriaceae</tp:taxon-name-part></tp:taxon-name>) in China</article-title><source>PhytoKeys</source><day>05</day><month>08</month><year>2025</year><volume>261</volume><fpage>33</fpage><lpage>43</lpage><pub-id pub-id-type="doi">10.3897/phytokeys.261.151963</pub-id></mixed-citation></tp:treatment-meta><tp:nomenclature><label>﻿</label><tp:taxon-name>
              <object-id xmlns:xlink="http://www.w3.org/1999/xlink" content-type="arpha" xlink:type="simple">B2F5495D-1E0F-5A23-98C7-D5C36CD98DC2</object-id>
              <tp:taxon-name-part taxon-name-part-type="genus" reg="Middletonia">Middletonia</tp:taxon-name-part>
              <tp:taxon-name-part taxon-name-part-type="species" reg="hainanensis">hainanensis</tp:taxon-name-part>
              <object-id xmlns:xlink="http://www.w3.org/1999/xlink" content-type="ipni" xlink:type="simple">urn:lsid:ipni.org:names:77366494-1</object-id>
            </tp:taxon-name><tp:taxon-authority>(Chun) X.X.Bai</tp:taxon-authority><tp:taxon-status xmlns:xlink="http://www.w3.org/1999/xlink" xlink:type="simple">comb. nov.</tp:taxon-status><xref ref-type="fig" rid="F2">Fig. 2D–F</xref><tp:nomenclature-citation-list><tp:nomenclature-citation><tp:taxon-name>
                  <tp:taxon-name-part taxon-name-part-type="genus" reg="Boea"/>
                  <tp:taxon-name-part taxon-name-part-type="species" reg="hainanensis"/>
                </tp:taxon-name><comment>≡ <tp:taxon-name><tp:taxon-name-part taxon-name-part-type="genus" reg="Boea">Boea</tp:taxon-name-part><tp:taxon-name-part taxon-name-part-type="species" reg="hainanensis">hainanensis</tp:taxon-name-part></tp:taxon-name> Chun in <italic>Flora Hainanica</italic> 3:526, 588, f. 903. 1974. Type: China, Hainan, Yaichow, on moist shaded rocks along streams in mountains, <named-content xmlns:xlink="http://www.w3.org/1999/xlink" content-type="dwc:verbatimCoordinates" xlink:type="simple"><named-content content-type="geo-json" specific-use="{&#34;type&#34;:&#34;Point&#34;,&#34;coordinates&#34;:[109.133333,18.500000]}" id="NCID0EG5AE" xlink:type="simple">18°30'N, 109°08'E</named-content></named-content>, 24 September 1933, <italic>H. Y. Liang 63102</italic> (isotype: E!, NY!, GH!). </comment></tp:nomenclature-citation><tp:nomenclature-citation><tp:taxon-name>
                  <tp:taxon-name-part taxon-name-part-type="genus" reg="Paraboea"/>
                  <tp:taxon-name-part taxon-name-part-type="species" reg="hainanensis"/>
                </tp:taxon-name><comment>≡ <tp:taxon-name><tp:taxon-name-part taxon-name-part-type="genus" reg="Paraboea">Paraboea</tp:taxon-name-part><tp:taxon-name-part taxon-name-part-type="species" reg="hainanensis">hainanensis</tp:taxon-name-part></tp:taxon-name> (Chun) Burtt in Notes from the Royal Botanic Garden, Edinb 41(3): 429. 1984. </comment></tp:nomenclature-citation></tp:nomenclature-citation-list></tp:nomenclature><tp:treatment-sec sec-type="distribution" id="SECID0EE6AE"><title>Distribution and habitat.</title><p>Hainan Province: Dongfang County. The species grows on moist, shaded rocks along the stream or mountains at an elevation of 800 m. Reported as occurring on acid soil.</p></tp:treatment-sec><tp:treatment-sec sec-type="Vernacular name" id="SECID0EJ6AE"><title>Vernacular name.</title><p>Hǎi Nán Fěn Máo Jù Tái (Chinese pronunciation); 海南粉毛苣苔 (Chinese name).</p></tp:treatment-sec><tp:treatment-sec sec-type="material" id="SECID0EO6AE"><title>Representative specimens examined.</title><p><bold>China. Hainan Province</bold>: • Ledong County, Aug 1985, <italic>Xinqi Liu 27407</italic> (PE!); • Dongfang County, Aug 1985, <italic>Shaoqing Chen 11251</italic> (IBSC!); • Changjiang County, 0–800 m elev., 25 Jun 1975, Guoyuan Fu 264 (IBSC!); • Changjiang County, 1400 m elev., 20 Aug 2004, <italic>The Kadoorie Project Team of Hong Kong 6632</italic> (PE!); • Hainan, 26 Sep 1933, <italic>Xiangri Liang 63162</italic> (IBK!); • Hainan, 24 Sep 1933, <italic>H. Y. Liang 63102</italic> (E!; NY!).</p></tp:treatment-sec><tp:treatment-sec><!--Section generated to contain objects referenced in tp:taxon-treatment.--><fig id="F2" position="float" orientation="portrait"><object-id xmlns:xlink="http://www.w3.org/1999/xlink" content-type="doi" xlink:type="simple">10.3897/phytokeys.261.151963.figure2</object-id><object-id xmlns:xlink="http://www.w3.org/1999/xlink" content-type="arpha" xlink:type="simple">EFF89C83-0806-5093-A1FA-36498DFDF2C7</object-id><label>Figure 2.</label><caption><p>Morphological comparisons of <italic><tp:taxon-name><tp:taxon-name-part taxon-name-part-type="genus" reg="Paraboea">Paraboea</tp:taxon-name-part><tp:taxon-name-part taxon-name-part-type="species" reg="hainanensis">hainanensis</tp:taxon-name-part></tp:taxon-name></italic>. A. E00067459; B. NY00074065; C. GH00025112; D. Front view of the plant; E. Top view of the plant; F. Leaves (Images D–F were photographed by Qi-Yang Li).</p></caption><graphic xmlns:xlink="http://www.w3.org/1999/xlink" xlink:href="phytokeys-261-033_article-151963__-g002.jpg" position="float" orientation="portrait" xlink:type="simple" id="oo_1388356.jpg"><uri content-type="original_file" xlink:type="simple">https://binary.pensoft.net/fig/1388356</uri></graphic></fig></tp:treatment-sec></tp:taxon-treatment>
