# Supplementary material for: ﻿Two new combinations of Middletonia (Gesneriaceae) in China
Source: PhytoKeys. 2025 Aug 5;261:33–43. doi: 10.3897/phytokeys.261.151963 (PMC12344438; doi:10.3897/phytokeys.261.151963)
Supplement: Supplementary material 1 — Supplementary information [file phytokeys-261-033_article-151963__-s001.xlsx]

## Sheet: Sheet1
Species	ITS	trnL-F	voucher
Ingroup samples
Damrongia clarkeana	KU203806	KU203901	P. Zhou & M. Möller, ZP 2010-019A (E)
Damrongia orientalis	KU203796	KU203891	EDNA12_27733 (E)
Damrongia purpureolineata	JF912562	JF912535	Middleton & al. 4812 (E)
Damrongia trisepala	KU203804	KU203899	Middleton & al., 5626 (BK, BKF, E)
Dorcoceras hygrometricum	KU203784	KU203879	M. Möller & L.M. Gao, MMO 05-686 (E)
Dorcoceras philippense	KU203788	KU203883	S.M. Scott, Scott 02-142 (E)
Middletonia evrardii	KU203790	KU203885	Lý Ngọc Sâm & Phạm Vũ Điệp, Lý 497 (E)
Middletonia multiflora	KU203791	KU203886	Middleton & al., 5557 (BK, BKF, E)
Ornithoboea arachnoidea	JN934751	JN934709	Middleton & al., 4538 (BK, BKF, E)
Ornithoboea feddei	PV910737	PV917118	X. X. Bai et al. XQ 001 (GZAC)
Ornithoboea wildeana	JN934752	JN934710	Middleton & al., 4531 (BKF, E).
Rhabdothamnopsis sinensis	KU203829	KU203924	Möller MMO10-1667A(E)
Paraboea acutifolia	KU203969	KU204041	Middleton 4446 (BK, BKF, E)
Paraboea amplifolia	JN934754	JN934712	P. Triboun, s.n. (EDNA09_02281)(BK)
Paraboea axillaris	KU203848	KU203943	D.J. Middleton, 4840 (E)
Paraboea barnettiae	KU203847	KU203942	K. Williams & al., 2118 (A)
Paraboea birmanica	KU203849	KU203944	Möller & Wei MMO06-862b (E)
Paraboea brachycarpa	KU203870	KU203965	A. Weber, 870508-2/6 (WU)
Paraboea brunnescens	KU203859	KU203954	D.J. Middleton & al., 5253 (BK, BKF, E)
Paraboea burttii	JN934756	JN934714	Middleton & al. 4425 (E)
Paraboea caerulescens	KU203871	KU203966	FRIM FRI64604 (KEP)
Paraboea changjiangensis	PV910735	PV917116	X. X. Bai et al. FM 002 (GZAC)
Paraboea clarkei	JN934757	JN934715	C.Puglisi, CP 10 (E)
Paraboea crassifolia	JN934758	JN934716	Möller MMO 01-83/2 (E)
Paraboea divaricata	JN934759	JN934717	Middleton & al. 4437 (E)
Paraboea dolomitica	MT379852	MT379850	GZY 1608721 (PE)
Paraboea dushanensis	MF358698	MF358714	Wei-Bin Xu et al. 12319 (IBK)
Paraboea eburnea	KU203869	KU203964	Triboun s.n. EDNA12-27741 (BK)
Paraboea effusa	JN934760	JN934718	C.Puglisi, CP 32 (E)
Paraboea ferruginea	KU203862	KU203957	Weber 860806 (WU)
Paraboea glabra	JN934761	JN934719	Triboun s.n. (EDNA 09-01765)
Paraboea glabrescens	KU203852	KU203947	D.J. Middleton & al., 5254 (BK, BKF, E)
Paraboea glabrisepala	JN934762	JN934720	Middleton & al. 4533 (E)
Paraboea glanduliflora	JN934763	JN934721	Middleton & al. 4545 (E)
Paraboea glandulosa	JN934784	JN934742	Middleton & Triboun 5202 (E)
Paraboea glutinosa	JN934764	JN934722	M. Möller & Y.G. Wei, MMO 06-786a (E)
Paraboea guilinensis	MF358701	MF358717	J. Guo, 166 (IBK)
Paraboea hainanensis 1	MF315101	MF315107	-
Paraboea hainanensis 2	PV910736	PV917117	X. X. Bai et al. FM 003 (GZAC)
Paraboea havilandii	JN934766	JN934724	C. Puglisi, CP18 (E)
Paraboea hekouensis	KU203843	KU203938	Shui & al. 94842 (KUN)
Paraboea incudicarpa	JN934767	JN934725	Middleton & Triboun 4857 (E)
Paraboea insularis	KU203857	KU203952	Ao Luk, P. Triboun, 3673 (BK)
Paraboea leuserensis	KU203863	KU203958	C. Puglisi & al., CP 231 (BO, E)
Paraboea longipetiolata	KU203851	KU203946	D.J. Middleton & al., 5257 (BK, BKF, E)
Paraboea manhaoensis	KU203842	KU203937	Shui & al. s.n. EDNA13-30239 (KUN)
Paraboea martinii	MF358702	MF358718	M.Q. Han & J.Q. Huang, HMQ045 (IBK)
Paraboea minor	KU203860	KU203955	D.J. Middleton & al., 5225 (BKF, E)
Paraboea neurophylla	JN934769	JN934727	D.J. Middleton & al., 4557 (BK, BKF, E)
Paraboea nutans	MF358703	MF358719	W.B. Xu & J. Guo, 12345 (IBK)
Paraboea paniculata	JN934770	JN934728	FRI 65535 (KEP)
Paraboea paramartinii	JN934771	JN934729	Möller MMO 06-852b (E)
Paraboea patens	KU203864	KU203959	D.J. Middleton & al., 5456 (BKF, E)
Paraboea phanomensis	KU203855	KU203950	D.J.Middleton & al., 4365 (BK, BKF, E)
Paraboea rabilii	KU203856	KU203951	Triboun s.n. EDNA11-02030 (BK)
Paraboea rufescens	JN934772	JN934730	M. Möller & Y.D. Qi, MMO 01-108/3 (E)
Paraboea siamensis	KU203853	KU203948	P. Triboun & al., 4565 (BK, BKF, E)
Paraboea sinensis	JN934773	JN934731	M. Möller & L.M. Gao, MMO 06-949b (E)
Paraboea sinovietnamica	MF358706	MF358722	W.B. Xu & J. Guo, 12366 (IBK)
Paraboea subplana	KU203854	KU203949	D.J. Middleton, 4444 (BK, BKF, E)
Paraboea suffruticosa	JN934774	JN934732	D.J. Middleton & al., 4432 (BK, BKF, E)
Paraboea swinhoei	JN934775	JN934733	M. Möller & Y.G. Wei, MMO 06-783c (E)
Paraboea tarutaoensis	JN934776	JN934734	Middleton[Cult RBGE 20082069] (E)
Paraboea tetrabracteata	MF358707	MF358723	W.B. Xu, Pa20130415 (IBK)
Paraboea trachyphylla	JN934777	JN934735	Middleton& al. 4310 (E)
Paraboea treubii	KU203872	KU203967	Puglisi & al., CP 275 (BO, E)
Paraboea trisepala	JN934778	JN934736	Shui & al., CH 153 (KIB)
Paraboea umbellata	JN934779	JN934737	Möller MMO 01-147/2 (E)
Paraboea velutina	JN934780	JN934738	M. Möller & Y.G. Wei, MMO 07-1105a (E)
Paraboea verticillata	JN934781	JN934739	Kiew & al. FRI 48225 (KEP)
Paraboea vulpina	JN934782	JN934740	Middleton& al. 4442 (E)
Paraboea xiangguiensis	MF358713	MF358728	Wei-Bin Xu & Bo Pan 11918 (IBK)
Outroup samples
Petrocodon ainsliifolius	MN637548	MN627898	LPW2013089
Petrocodon viridescens	MN637572	MN627921	85339
